# Supplementary material for: Structural studies on ribosomes of differentially macrolide-resistant Staphylococcus aureus strains
Source: Life Sci Alliance. 2025 Jun 9;8(8):e202503325. doi: 10.26508/lsa.202503325 (PMC12149560; doi:10.26508/lsa.202503325)
Supplement: Supplementary file 1 [file LSA-2025-03325_TableS1.xlsx]

## Sheet: Sheet1
rRNA molecule	Ligand ID	SA residue	EC residue	rRNA modification	Additional sources
16S	MA6	1529	1518	N6,N6 dimethyladenosine	Gonzalez-Lopez et al., 2024; Watson et al., 2020
16S	MA6	1530	1519	N6,N6 dimethyladenosine	Gonzalez-Lopez et al., 2024; Watson et al., 2020
16S	G7M	535	527	N7-methylguanosine	Gonzalez-Lopez et al., 2024; Watson et al., 2020
16S	2MG	975	966	2N-methylguanosine	Gonzalez-Lopez et al., 2024; Watson et al., 2020
16S	5MU	976	967	5-methyluridine	Gonzalez-Lopez et al., 2024; Watson et al., 2020
16S	4OC	1412	1402	N4,2'-O-methylcytidine	Gonzalez-Lopez et al., 2024; Watson et al., 2020
16S	UR3	1509	1498	3-methyluridine	Gonzalez-Lopez et al., 2024; Watson et al., 2020
23S	5MU	792	747	5-methyluridine	Gonzalez-Lopez et al., 2024; Watson et al., 2020
23S	5MU	1966	1939	5-methyluridine	Gonzalez-Lopez et al., 2024; Watson et al., 2020
23S	OMG	2278	2251	2'-O-methylguanosine	Gonzalez-Lopez et al., 2024; Watson et al., 2020
23S	2MG	2472	2445	2N-methylguanosine	Gonzalez-Lopez et al., 2024; Watson et al., 2020
23S	H2U	2476	2449	5,6-dihydrouridine	Gonzalez-Lopez et al., 2024; Watson et al., 2020
23S	PSU	2484	2457	Pseudouridine	Watson et al., 2020
23S	2MA	2530	2503	2-methyladenosine	Gonzalez-Lopez et al., 2024; Watson et al., 2020
23S	G7M	2601	2574	N7-methylguanosine	Bahena-Ceron et al., 2024; Watson et al., 2020
23S	PSU	2607	2580	Pseudouridine	Watson et al., 2020
23S	PSU	2632	2605	Pseudouridine	Watson et al., 2020
